# Supplementary material for: Mindfulness Practice versus Physical Exercise in Enhancing Vitality
Source: Int J Environ Res Public Health. 2023 Jan 31;20(3):2537. doi: 10.3390/ijerph20032537 (PMC9916355; doi:10.3390/ijerph20032537)
Supplement: Supplementary file 1 [file ijerph-20-02537-s001.zip]

Archive with 1 entries (1 files):
- ijerph-2054092-supplementary.pdf
